# Supplementary material for: A Systematic Review of Access to General Healthcare Services for People with Disabilities in Low and Middle Income Countries
Source: Int J Environ Res Public Health. 2018 Aug 30;15(9):1879. doi: 10.3390/ijerph15091879 (PMC6164773; doi:10.3390/ijerph15091879)
Supplement: Supplementary file 1 [file ijerph-15-01879-s001.zip]

Archive with 3 entries (3 files):
- Suppl. File 1.pdf
- Suppl. File 2.xlsx
- Suppl. File 3.xlsx
