# Supplementary material for: A Systematic Review of Access to General Healthcare Services for People with Disabilities in Low and Middle Income Countries
Source: Int J Environ Res Public Health. 2018 Aug 30;15(9):1879. doi: 10.3390/ijerph15091879 (PMC6164773; doi:10.3390/ijerph15091879)
Supplement: Supplementary file 1 [file ijerph-15-01879-s001.zip › Suppl. File 2.xlsx]

## Sheet: Appendix
Study author, year	Country	Region(s)	Urban or rural	Study date	Study design	Source of participants	Participant details: number (n (%) with disabilities)	% female	Age range	Disability domain	Means of assessing disability	Outcome category(ies)	Method of assessment of outcome	Relevant measures of access	Measure among people with disabilities	Measure among controls	Measure of association (if measured)	Barriers
Abimanyi-Ochom et al. (2017)	Uganda	National	Urban and rural	2011	Cross sectional survey	Population	10969 (1823; 16.6%)	0.79	15-54 years	Functional difficulties	Washington group short set (6 items)	Coverage	Self-report	Months since last HIV test	-	-	People with disabilities resported fewer months since last HIV test (Ordinary least squares regression, OLS) Any -0.68 (-1.19, 0.16) (p<0.05) Single disability NS Multiple disability -0.90 (-1.81,0.01) (p<0.05) Low severity -0.70 (-1.23, -0.2) (p<0.05) High severity NS Hearing -1.31 (-2.34, -0.28) (p<0.05)
Al Habashneh et al. (2011)	Jordan	Not specified	Not specified	2008	Case control study	School and special needs centre	206 (103; 50%)	0.34	12-16 years	Mental impairment (intellectual impairment)	Recruitment of children from special needs centre	Coverage; barriers	Parent report	Visit dentist: Never, irregular, regular	32%, 58.3%, 9.7%	15.5%, 50.5%, 34%	Never versus regular: p<0.0001 Irregular versus regular: p<0.001	Reasons for not attending dental care Fear: DS 32.3% non DS 23.3% Financial: DS 26.9% non DS 23.3% Not aware of the dental problem of their children: 61.2% non DS 45% No awareness of the importance of dental visit: DS 40.9% non DS 53%
Albanese et al. (2011)	Mexico, Peru, Cuba, Dominican Republic, Puerto Rico, Venezuela, China, India, Nigeria	Mexico City/Morelos; Lima/Canete; Havana and Matanzas; Santo Domingo; Caracas; Beijing/Daxang; Chennai/Vellore; Amambra	Urban and rural	2003-2005	Cross sectional survey	Population	17944 (Not specified)	53-67%	>65 years	Multiple: Mental impairment (Dementia, depression), physical impairments, mobility restriction	Self-report (Restricted mobility - bespoke score), dementia (10/66 Algorithm or DSMIV Dementia), depression (ICD10), physical impairment (bespoke score)	Utilisation: primary or secondary	Self-report	Associations between community health service use and depression, dementia, physical impairment and mobility restriction	-	-	Meta analytical pooled effect (all countries) Depression 1.21 (1.07, 1.38) Dementia 0.93 (0.90, 0.97) Physical impairment 1.37 (1.26, 1.49) Mobility restriction 1.02 (0.96, 1.09)
Alhajj et al. (2010)	China	Heilongjiang Province	Rural	2008	Cross sectional survey	Population	2199 (154; 7%)	0.48	15-84 years	Multiple: Hearing impairment, visual impairment, physical impairment, mental impairment	Self-report (bespoke score - 5 questions)	Insurance	Self-report	Medical payment method: Out of pocket New rural cooperative medical plan Medical commercial insurance	79.9% 19.5% 0.7%	82.2% 19.5% 0.6%	p>0.05
Andrade et al. (1999)	Brazil	Sao Paolo	Urban	Unclear	Cross sectional study	Population	1464 (26.8% of total sample prevalence in past year)	0.575	> 18 years	Mental impairment (Mental disorders)	WHO World Mental Health Composite International Diagnostic Interview	Utilisation: primary or secondary	Self-report	General health service utilisation in the past month	Any 12 month disorder 38.3% (SE=2.8) Any 12 month mood disorder 46.7% (SE=4.1) Any 12 month anxiety disorder 36.4% (SE=3.7) Any 12 month substance use disorder 32.1% (3.7) 12 month somatoform disorder 44.8% (SE=7.4)	No psychiatric disorder 23.7% (SE=1.6)	Associated factors look at what is associated with seeking care, but not disaggregated by disability status
Badu et al. (2016)	Ghana	Kumasi metropolis	Urban	2014	Cross sectional survey	Population	255 (100%)	0.49	>=16 years	Multiple: Physical impairment, hearing impairment, visual impairment	Not specified	Quality; barriers	Self report	Discrimination: Yes; no Providers allow person to ask questions: Yes; no Providers have time to explain: Yes; no Rating of providers knowledge on disability: Very good; good; very bad; bad	71.1%; 29% 63%; 37% 58.8%; 41.2% 5.9%; 35.3%; 7.1%; 51.8%	Not measured	Logistic regression (using p<0.05) shows perceived discrimination more likely among: - Subin, Tafo, Asokwa versus Oforikrom communities; Female, people 31-40 or >50 versus =<20 years. People who are blind compared to physical impairment; People in Apprenticeships rather than unemployed. Perceived discrimination was less likely among: people with any versus no education; people who were Islamic ve…	Perceived reasons by respondants (reason for discrimination) Disability 75.4%; Location of health services 12.8%; Type of health care 9.5%; other 2.2%
Bernabe-Ortiz et al. (2016)	Peru	Morropon	Semi-urban	Not presented	Case control study	Population	322 (161; 50%)	0.56	>=5 years	Functional difficulties	Washington Group Short Set (6 items)	Insurance; coverage	Self report	Enrolled in insurance scheme; accessing prenatal care for pregancies in the past 5 years; vaccination of children born in the past 5 years	83%; 100%; 100%	81.8%; 100%; 100%	OR=0.85 (0.45, 1.62); p>0.05; p>0.05
Bisol et al. (2008)	Brazil	Rio Grande do Sul	Urban	Not presented	Cross sectional survey	School	92 (42; 46%)	0.57	15-21 years	Hearing impairment	Attendance at deaf school	Coverage	Computer assisted question	Tested for HIV/AIDS (computer assisted questionnaire)	0.214	0.08	p=0.08
Blay et al. (2008)	Brazil	Rio Grande do Sul	Urban and rural	1995 - 1996	Cross sectional survey	Population	6961 (NA)	0.66	>60 years	Multiple: Physical impairment, mental impairment (mental health condition)	Self-report of arthritis, psychiatric problem determined from validated, abbreviated form of the short psychiatric evaulation schedule	Utilisation: hospitalisation	Self-report	Any outpatient visit in the previous 6 months, any hospitalisations within the previous 12 months, and among the hospitalsed whether there had been one or more than one hospitalisation	Rheumatism: 78.3%; 22.7% Psychiatric morbidity: 79.3% ; 28.9%	72.1%; 20.2%	OR= 1.12 (0.98, 1.28); OR=0.95 (0.82, 1.09) OR=1.07 (0.93, 1.23); OR= 1.44 (1.09, 1.90)
Brinda et al. (2012)	India	Vellore, Tamil Nadu	Rural	2004-2005	Cross sectional survey	Population	1000	0.55	>60 years	Multiple: Functional difficulties; mental impairment (Alzheimers, Dementia, Mental Health), hearing impairment, visual impairment	WHO Disability Assessment Scale (WHODAS II); Questionnaires to assess mental health and dementia; Self reported history of hearing or visual impairment	Expenditure	Self-report	Total out of pocket health expenditure; catastrophic health expenditure			Correlates of out of pocket health expenditure Visual impairment Beta −0.65 (−6.39 to +5.08); p=0.82 Hearing impairment Beta +5.09 (−1.80 to +11.98); p=0.14 Dementia Beta +48.74 (+22.73 to +74.74); p<0.001 Major depression Beta +23.19 (+12.89 to +33.49); p<0.001 WHODAS II Total score Beta +0.56 (+0.27 to +0.85); p<0.001 Correlates of catastrophic health expenditure Visual impairment Beta −0.03 (−…
Brinda et al. (2014)	Tanzania	National	Urban and rural	2008-2009	Cross sectional survey	Population	8297 (NS)	0.53	>=18 years	Multiple: Visual impairment, hearing impairment, functional difficulties, mental impairment	Self report questionnaire (bespoke)	Expenditure	Self-report	Total out of pocket health expenditure; catastrophic health expenditure			Correlates of OOP (18-59 years) Blindness/visual defect: Beta (multivariate, adjusted for significant variables): -0.12 (-0.74, 0.51); NS Hearing defect: Beta 1.96 (0.24, 3.68); p=0.02 Limb defect: Beta 0.51 (-0.37, 1.39); NS Psychiatric morbdity: Beta 0.41 (-1.18, 1.98); NS Functional disabiilty: Beta 1.08 (0.56, 1.61); p<0.001 Correlates of OOP (>60 years) Blindness/visual defect: Bete (multiva…
Brinda et al. (2015)	India	National	Urban and rural	2007-2008	Cross sectional survey	Population	2414 (NS)	0.45	>= 65 years	Functional difficulties	WHO-DAS II (cognition, mobility, self-care, getting along, life activities, participation)	Expenditure	Self-report	Out of pocket health expenditure			Disability was positively correlated with out-of-pocket health expenditure (Spearman's p=+0.11, p<0.001) Out of pocket health expenditure was significantly higher (U=680022.0, z=-2.6, p=0.01) in individuals who were in the top quartile of disability (WHODAS score >32) Catastrophic health expenditure was associated with depression: OR=3.5 (1.5,7.5); p=0.004
Castro et al. (2013)	Brazil	Sao Paolo	Urban	2008	Cross sectional survey	Population	2690 (492; 18%)	0.53	> 11 years	Multiple: Visual impairment, hearing impairment, physical impairment	Self report questionnaire (bespoke)	Utilisation: hospitalisation	Self-report	Hospitalization in the 12 month previous interview (self-report)	Visual 6.72% Hearing 12.58% Physical 32.57% Multiple 23.08%	0.0629	Adjusted prevalence ratios (aPR) No disability aPR: 1.00 (base) Visual: aPR: 0.85 (95% CI: 0.45-1.60); NS Hearing: aPR: 1.59 (CI 95%: 0.88-2.86); NS Physical: aPR:3.77(95% CI: 2.00-7.11) Multiple: aPR:3.26(95% CI:1.62-6.55)
Danquah et al. (2015)	Haiti	Port-au-Prince	Urban	2012	Population-based survey of disability with nested case/control study	Population	356 (178; 50%)	0.59	>=5 years	Functional difficulties	Washington Group Short Set (6 items)	Utilisation; barriers	Self or proxy report	Number of visits to health centre in the last year: 1 to 2 visits; >=3 visits Difficulty accessing facility: Yes; No	Adults: 33%; 26%; 52% Children: 53%; 19%; 28% Adults: 47%; 53% Children: 25%; 75%	Adults: 42%; 33%; 25% Children: 45%; 36%; 18% Adults: 19%; 81% Children: 21%; 79%	Adults: OR=1.0 (0.5, 2.0); OR= 2.1 (1.0, 4.3) Children: OR=0.4 (0.2, 0.9); OR=1.3 (0.5, 2.9) Adults: OR=4.4 (1.9, 10.2) Children: OR=1.3 (0.4, 4.0)	Leading reported barriers to the uptake of health services included financial constraints (50%) and difficulties with transport (40%)
De Beaudrap et al. (2017)	Cameroon	Yaounde	Urban	2014-2015	Case-control study	Population	1614 (807; 50%)	0.52	15-49 years	Functional difficulties	Washington Group Short Set (6 items)	Coverage	Self-report	Ever been tested for HIV	0.710894	0.766216	0.75 (0.59-0.95)
Devendra et al. (2013)	Malawi	Lilongwe	Urban	2012	Case control study	Clinic	592 (296; 50%)	0.5	2-9 years	Functional difficulties	Ten Question Screen for Disability	Coverage; utilisation: hospitalisation	Proxy report	On ART: Yes; No Overnight hospital admission: Yes; No	17%; 11%; 53%; 18% 31%; 34%; 35% 93% 92%	32%; 16%; 42%; 10% 34%; 33%; 33% 89% 81%	aOR=1.2 (0.5, 3.1); aOR=1.2 (0.5, 3.1); aOR=3.8 (1.6, 9.0) aOR=1.1 (0.6, 2.0); aOR=0.9 (0.4, 1.9) aOR=1.8 (0.7, 4.5) aOR=2.7 (1.2, 6.2)
Eide et al. (2015)	Sudan; Namibia; South Africa; Malawi	Umbada, Kassala, Rabak Locality, Shikan State; Khomas, Hardap, Omusati, Kunene, Caprivi; Guglethu, Madwaleni, Worcester, Fraserburg; Blantyre, Phalombe, Ntchisi, Rumphi	Urban and rural	2011-2012	Cross sectional survey	Population	9307 (NS)	0.61	Unclear	Functional difficulties	Washington group short set (6 items)	Coverage; barriers	Self-report	Probability of not receiving care last time needed - the last time you needed health care, did you get health care? Yes/no Availability of health care services a problem: Daily; weekly; monthly; less than monthly; never; N/A	0.19 Some limitation: 4.87%; 4.73%; 12.24%; 13.44%; 63.30%; 1.42% Severe limitation: 9.79%; 6.94%; 12.10%; 7.65%; 53.91%; 9.61%	0.07 2.15%; 2.00%; 8.18%; 11.35%; 74.86%; 1.11%	Not reported; but clear increase with level of limitation p<0.001	Considering your own experience, tell me whether the following make it difficult for you to get health care - response options 1) no problem 2) small problem 3) moderate problem 4) serious problem 5) insurmountable problem Serious or insurmountable problems Lack of transport: South Africa 16%; Namibia 32%; Malawi 30.5%; Sudan 30% No services available: South Africa 15%; Namibia 8%; Malawi 29.5%; …
El Khatib et al, (2014)	Egypt	Alexandria	Urban	2009 - 2011	Case control study	Institutions for children with intellecutal disabilities and schools	200 (100; 50%)	0.26	Not specified	Mental impairment (Intellectual disability)	Clinical diagnosis	Coverage	Proxy report	Dental visits in the past year	44.4%	66.7%	p=0.002
Emerson et al, (2017)	25 LMIC (Panama, Iraq, Tunisia, Bhutan, Swaziland, Niegera, Palastine, Vietnam, Pakistan, Lao PDR, Ghana, Mauritania, Bangladesh, Nepal, Kenya, Sierra Leone, Chad, Madagascar, Zimbabwe, Togo, Malawi, Central African Republic, Congo, Somalia)	Various regions	Not specified	2009 - 2012	Cross sectional surveys	Population	99934 (varied by country 3.1-46.6%)	0.48	3-4 years	Mental impairment (Intellectual disability)	Early Childhood Development Index	Coverage	Proxy report	ARI: Help sought; Diarrhoea: Oral rehydration (including homemade) Fever: help sought	52.7 31.3 48.2	64.8 40.1 49.7	aOR=0.69 (0.59, 0.80) aOR 0.77(0.69, 0.86) aOR=0.95 (0.86, 1.05)
Fialho et al. 2014	Brazil	Minas Gerais	Urban	2003	Cross sectional survey	Population	1624 (582; 36%)	0.6	>= 60 years	Participation	Basic activities of daily living and instrumental activities of daily living (self-report)	Utilisation: primary or secondary; hospitalisation	Self-report	Number of medical appointments in the past 12 months: 0-1; 2-4; 5 or more Hospitalisation in past 12 months: Yes Home visit by a doctor in past 12 months: Yes	AIVD 18.9%, ABVD 13.7%; AIVD 40.6%, ABVD 35.8%; AIVD 40.5%, ABVD 50.5% AIVD 20.3%, ABVD 20.3% AIVD 2.7%, ABVD 16.9%	35.9%; 37.1%; 27.1% 9.6% 1.2%	p<0.001; AIVD aPR= 1.07 (0.94, 1.21), ABVD aPR=1.12 (0.99,1.27) p<0.001; AIVD aPR=1.62; 95% CI: 1.16-2.26; ABVD aPR = 1.73, 95% CI: 1.24-2.42 p<0.001; AIVD aPR=1.67 95%CI=0.69,4.07, ABVD aPR = 8.54; 95%CI: 4.22-17.27 adjustments made for age, sex, education, insurance, number of chronic diseases, health self-assessment, municipality of residence
Freire et al. 2009	Brazil	Rio Grande do Sul	Urban	2002-2003	Cross sectional survey	Population	1842 (NS)	0.53	>15 years	Hearing impairment	WHO ear and hearing disorders survey protocol (clinical exam)	Insurance	Self-report	Health services: tertiary agreement or health plan, medical consultation in the last 2 months, hospitalization in the last year Prevention measure: time elapsed since the last cytopathological examination of the cervix, time elapsed since the last prostate exam Health aspects: habit of performing breast self-examination, conducting consultation for nerve problems, psychiatric hospital admission, …			Effect of hearing impairment (PR compairing those with and without hearing impairment) People who have health plan: PR=1.1, 95%CI 0.99-1.29; p=0.106 People who had medical consultation in the last 2 months: PR=1.3; 95%CI=1.10-1.51; p=0.007 Hospitalization in the last year: PR=2.1; 95%CI=1.42-3.14; p=0.001 Time elapsed since the last cytopathological exam: n=66; average years people with hearing i…
Fujii et al. (2012)	Brazil	National	Urban and rural	2011	Cross sectional	Population	9789 (1105; 11%)	0.45	>18 years	Mental impairment (mental health)	Self-report of experiencing depression in the past 12 months, diagnosis by physician, and taking prescription medication for their depression Patient Health Questionnaire 9 (PHQ9) was used to classify respondents as having MDD or MDD symptoms	Utilisation: primary or secondary; hospitalisation	Self-report	Number visits to traditional health care provider Number ER visits ER visits in past 6 months (%) Hospitalisation in the past 6 months (%)	Treated 14.4+/-20.6; Untreated 8.4 +/-10.5 Treated 1.8 +/-3.7; Untreated: 1.6 +/- 3.6 = Treated 53.%; Untreated: 43.2% Treated 23.7%; Untreated: 17.1%	3.3+/-5.6 0.4+/- 1.5 17.3% 7.7%	p<0.05 p<0.05 p<0.05 p<0.05
Gottlieb et al, (2009)	18 LMIC (Albania, Bangladesh, Belize, Cameroon, Central African Republic, Georgia, Ghana, Iraq, Jamaica, Macedonia, Mauritiana, Mongolia, Montenegro, Sao Tome and Principe, Serbia, Suriname, Thailand, Uzbekistan)	Various districts	Urban and rural	2005-2006	Cross sectional surveys	Population	191199 (51624; 27%)	0.49	2-4 years	Functional difficulties	Ten Question Screen for Disability	Coverage	Proxy report	Receipt of vitamin A supplements: in past 6 months; ever received; never received	28%; 28%; 32% (overall pooled value)	0.77	-
Groce et al. (2006)	Swaziland	not specified	Urban and rural	2003	Cross sectional survey	Community	191 (91; 48%)	0.55	>=18 years	Hearing impairment	Recruitment from deaf organisations	Utilisation: primary or secondary	Self-report	Regular Clinic attendance: Yes	0.69	0.87	p<0.05
Hannass-Hancock et al. (2015)	South Africa	KwaZulu-Natal	Semi-urban	Not presented	Cross sectional survey	Clinic	1042 (370; 36%)	0.66	18-88 years	Functional difficulties	WHO DAS	Adherance	Self-report	Adherance to HIV treatment			Relative risk ratios Global limitation aRR 1.09 (1.05-1.14) Mobility aRR 1.34 (1.16, 1.55) Life activity aRR 0.70 (0.42, 1.15); NS Cognition aRR 1.08 (0.79, 1.46); NS Participation aRR 1.15 (0.89, 1.47); NS Self-care aRR 0.66 (0.31, 1.39); NS Getting along aRR 0.98 (0.65, 1.47); NS Regression Activity limitations OR=1.11 (1.05, 1.18) Mobility OR=1.41 (1.18, 1.68)
Kuper et al. (2014)	30 LMI countries	Various regions	Not specified	2012	Cross sectional survey	Plan Sponsorship programme	907,734 (8900; 10%)	54-94%	0-17 years	Multiple: Physical impairment, mental impairment, visual impairment, communication, hearing impairment	Self-report (bespoke)	Coverage	Proxy report	Serious illness in the last 12 months and if sought treatment	Generally >97% sought treatment when ill		Children with disabilities were more likely to report experiencing a serious illness in the last 12 months in comparison to children without disabilities in 29 of 30 countries (Not Niger). For 16 countries, the OR was below 5, for 10 countries it was between 5 and 10, and for 3 countries the OR was above 10. The vast majority of children sought treatment when ill, and so it was not possible to as…
Kuper et al. (2015)	Kenya	Turkana	Rural	2013	Case control study	Population	807 (311; 39%)	0.37	0.5-10 years	Multiple: Physical impairment, mental impairment (epilepsy, intellectual), visual, hearing, functional difficulties	Clinical diagnosis and Washington Group questions (6 items)	Coverage	Proxy report	Took action if sick Child received vaccinations Deworming Vitamin A	83% 97%	84% 98%	OR=1.2 (0.6, 2.2) OR=1.3 (0.5, 3.5) No difference reported No difference reported
Kuper et al. (2016)	Tanzania	Mbeya, Tanga, Lindi districts	Urban and rural	2013	Case control study	Population	254 (127; 50%)	0.57	>=5 years	Multiple: Functional difficulties, albinism	Washington Group Short Set (6 items) plus question on albinism	Coverage	Self- or proxy report	Seeking care when ill (yes; no) Location of care seeking (hospital; other)	94% 17%	96% 29%	Unable to test aOR=2.4 (0.7, 8.7); adjusted for age, sex
Liu et al. (2009)	China	Beijing, Xicheng, Daxing	Urban and rural	2004-2005	Cross sectional survey	Population	2162 (NS)	0.56	>=65 years	Multiple: Mental impairment (dementia), hearing impairment, physical impairment (limb or arthritis), visual impairment (eye problem)	Self-reported impairments	Utilisation: primary or secondary	Self-report	Health service utilisation (any use of community servicesand hospital admission during the three months preceeding)			Dementia: urban aOR=0.94 (0.73, 1.20); rural aOR=1.54 (0.82, 3.06) Number of limiting physical illnesses (None (base), 1-2, 3 or more) urban aOR=2.26 (1.79, 2.87), rural aOR=3.82 (2.12, 6.85); urban aOR=3.74(2.94-4.75); rural aOR=8.31(4.06-17.0)
Mactaggart et al. (2015)	India and Cameroon	Fundong Health District (Cameroon); Mahbubnagar District, Telangana State (India)	Urban and rural	2013-2014	Case control study	Population	India: 845 (508; 60%) Cameroon: 703 (429; 61%)	India:53% Cameroon: 58%	>= 5 years	Functional difficulties	Washington Group (Short set or UNICEF) and/or clinical diagnosis	Coverage; barriers	Self- or proxy report	Sought care if serious health problem in last 12 months (yes; no) Antenatal care/vaccines for women (yes; no) Child vaccinated (yes; no)			India aOR=0.9 (0.3, 3.1); Cameroon aOR= 1.8 (0.7, 4.3) Cameroon aOR 0.6 (0.2, 2.1) India aOR= 1.8 (0.3, 11.9) NB: OR adjusted for age and sex	Among the cases, cost was cited as the major barrier to seeking treatment in both Cameroon (77%) and India (94%). Fewer controls reported cost as the main barrier in either Cameroon (57%) or India (25%).
Marella et al. (2014)	Bangladesh and Fiji	Bogra (Bangladesh), Fiji not specified	Urban and rural	Not presented	Case control study	Population	Bangladesh: 390 (195; 50%) Fiji: 202 (101; 50%)	Bangladesh: 57% Fiji: 49%	>= 18 years	Functional difficulties	Self-reported limitations	Utilisation: primary or secondary	Self-report	Access to health services in the past 6 months: Yes; no; not needed	Bangladesh: 68.8%; 14.6%; 16.7% Fiji: 82.2%; 14.9%; 3.0%	Bangladesh: 66.2%; 2.6%; 31.3% Fiji: 81.6%; 5.1%; 13.3%	p<0.001 p<0.001
Marella et al. (2016)	Philippines	Quezon and Liago City	Urban and rural	2013-2014	Case control study	Population	469 (265; 57%)	0.68	>= 18 years	Functional difficulties	Self-reported limitations	Coverage; barriers	Self-report	Unmet need; met need	33.9%; 66.1%	19.3%; 80.7%	aOR= 0.5 (0.3, 0.7)	Barriers to health Costs: cases 34%; controls 25% Lack of information: cases 21%; contols 36%
Mollaoglu et a. (2015)	Turkey	Sivas	Urban	Not presented	Cross sectional survey	Hospital	186 (130; 70%)	0.47	>18 years	Functional difficulties	Brief disability questionnaire	Adherance	Self-report	Diet non adherance (mean (SD)) Fluid non adherance (mean (SD))	Mild level 2.06 (0.47); Moderate level 3.03 (0.18); Severe level 3.22 (0.66) Mild level 2.60 (1.05); Moderate level 3.33 (0.47); Severe level 3.88 (1.05)	2.46 (0.75) 3.28 (0.45)	OR=3.56 (2.08, 6.13) OR=2.90 (1.02, 1.18)
Moodley et al. (2015)	South Africa	National	Urban and rural	2008	Cross sectional survey	Population	14455 (2933; 20%)	0.63	"adults"	Functional difficulties	Washington Group Short Set (6 items)	Insurance; utilisation: primary or secondary	Self-report	Medical aid coverage (Yes; no) Length of time since last consultation (last 30 days; 1-5 months ago; 6-12 months ago; >1 and <2 years ago; 2-4 years ago; 5-10 years ago; >10 years ago; never	10%; 90% 44%; 15%; 8%; 16%; 5%; 2%;2%;10%	18%; 82% 20%; 14%; 8%; 29%; 10%; 4%; 2%; 13%	p<0.001 p<0.001; p=0.1660; p=1.00; p<0.001; p<0.001; p<0.001; p=1.00; p<0.001
Murthy et al. (2014)	India	Andhra Pradesh and Sangareddy (Medak District) and Karnataka Bidar tuluka (Bidar District)	Rural	2012	Case-control study	Population	571 (247; 43%)	1	15-45 years	Multiple: Physical impairments, visual impairment, hearing impairment,mental impariment (intellectual impairment)	Clinical diagnosis	Coverage	Self-report	Baby delivered at hospital in the last 2 years Received adequate advice from provider in last 2 years Not examined regularly during the pregnancy in the last 2 years,	69.2% 30.8% 30.8%	72.0% 56.0% 8.0%	p=0.86 p=0.26 p=0.15	Faced difficulty as did not know where to go for treatment: cases 13.3% controls 2.0% p<0.001 Cost of transoport perceived as a barrier: cases 13.3% controls 2.2% p<0.001 Faced difficulty being examined because of equipment at the hospital: cases 13.2% controls 2.1% p<0.001 Faced difficulty because of staff behaviour: cases 12.6% controls 2.2 p<0.001 Faced difficulty because building/facilities w…
Murthy et al. (2014)	India	Andhra Pradesh and Sangareddy (Medak District) and Karnataka Bidar tuluka (Bidar District)	Rural	2012	Cross sectional survey	Population	1992 (42%)	0.35	>18 years	Multiple: Physical impairments, visual impairment, hearing impairment, psychological functioning (intellectual impairment)	Clinical diagnosis	Utilisation: hospitalisation; barriers	Self or proxy report	Need to visit hospital in the past year Ever hospitalised (self- or proxy- response)	18.4% 17.8%	8.8% 5.0%	aOR 1.58 (0.99, 2.48) p=0.05 aOR 5.1 (2.63, 9.9) p <0.001 adjusted for age, sex, and health parameters
Oredugba et al. (2006)	Nigeria	Lagos	Urban	Unclear	Cross sectional survey	Schools	243 (109; 44.8%)	0.47	5-19 years	Mental impairment (Intellectual disability)	"Special" school attendance	Coverage	Proxy report	Previous dental attendance: Attended; never attended	3.6%; 96.4%	3.7%; 96.3%	p>0.01
Palmer et al. (2011) & Palmer (2012)	Vietnam	National	Urban and rural	2001-2002	Cross sectional survey	Population	143,750 (4905; 3%)	0.52	>5 years	Multiple: Physical impairment, hearing impairment, speaking, visual impairment, mental impariment (intellectual impairment, mental illness)	Self-report (bespoke)	Utilisation: hospitalisation; expenditure; insurance	Self-report	Hospitalisation: Inpatient; outpatient Expenditure ratio: Inpatient; outpatient Insurance card holder (mean)	9%; 16% 7.3%; 7.7% 0.194 (SE=0.007)	5%; 14% 10.6%; 8.9% 0.188 (SE=0.003)	Care seeking ratio: OR=1.69 (0.11) p<=0.01; OR=1.09 (0.06) p=NS Expenditure ratio: 1.70 (0.15) p<=0.01; 0.98 (0.07) p=NS p<0.05 for care seeking odds ratio for mobility, mental, visual, hearing, speaking,inpatient (12 month). No difference of outpatient 1 month Insurance card holder: p>0.05
Palmer et al. (2014)	Vietnam	National	Urban and rural	2006	Cross sectional survey	Population	38,070 (1265; 3%)	0.42	>5 years	Functional difficulties	Washington Group Short Set (6 items)	Utilisation: hospitalisation; expenditure	Self-report	Inpatient visit in past 12 months Inpatient expenditures per visit Outpatient visit in the last month Outpatient expenditure in the last month Catastrophic health expenditure: 10% threshold; 20% threshold; 40% threshold	0.186 (0.012) 401.203 (57.043) 0.322 (0.015) 51.255 (8.243) 0.497 (0.017); 0.297 (0.016); 0.122 (0.012)	Compared to formal employee, retiree, ethnic minority person, person living in poverty, farmer, self-employed person	Propensity score matching treatment effects by population group (treatment is insurance) Inpatient visit in last 12 months 0.093 (0.026) p<0.001 For all other groups, the impact of insurance on inpatient visits was modest at 1–4 percentage points and was mostly observed at district hospitals with the exception of ethnic minority persons who had higher commune clinic usage. Insurance increased the…
Rahim et al. (2014)	Malaysia	Not specified	Not specified	Not presented	Case-control study	CBR programme	260 (130; 50%)	0.47	30-73 years	Mental impairment(Cognitive impairment)	Children with DS accessing CBR centres	Coverage; barriers	Proxy report	Any dental treatment received Ease of access (yes/no): difficulty finding doctor; difficulty finding dentist	49.2% 20.8%; 25.4%	52.3% 6.9%; 6.9%	p=0.6171
Rodrigues et al. (2009)	Brazil	Northeastern and Southern	Not specified	2005	Cross sectional survey	Population	2889 (883; 31%)	0.66	>65 years	Functional difficulties	Bespoke tool (self-report)	Utilisation: primary or secondary	Self-report	Visit at the primary healthcare unit in the last six months			Adjusted analysis of factors associated with medical visit at the primary healthcare unit in the last six months Functional disability (yes vs no) PR=1.31 (1.15;1.49); p<0.001 (Southern region only)
Sato et al. (2015)	Brazil	Sao Paolo	Urban	2010	Cross sectional survey	Population	1341 (264; 20%)	0.64	>60 years	Multiple: Mental impairment (depression), and physical impairment (bedridden)	Self-reported health status (perception of health status, number of chronic diseases, hypertension, diabetes, cardiovascular disease, fall, depression, bedridden)	Coverage	Self-report	Influenza vaccination coverage			Depression: PR= 0.94 (0.86–1.03) p=NS; Bedridden: PR=1.01 (0.81-1.26) p=NS
Tavares et al. (2013)	Brazil	Bage	urban	2008	Cross sectional survey	Population	1242 (IADL 428; 34%; depression 177; 14%; cognitive deficit 159; 13%)	0.62	>60 years	Multiple: Participation Mental impairment (cognitive deficit, depression)	Participation: instrumental activities of daily living (IADL) (yes; no): Lawton’s scale. Cognitive defecit: Mini-mental test Depression: Geriatric Depression Scale	Adherance	Self-report	% low adherance: IADL incapacity; depression; cognitive defect	33.3%; 30.5%; 27.0%	26.2%; 28.0%; 28.7%	PR=1.27 (1.06, 1.51) p=0.009; PR=1.09 (0.85, 1.39) p=0.491; PR=0.94 (0.72, 1.24) p=0.673
Trani et al. (2010) and Trani et al. (2012) - Afganistan	Afghanistan	National	Urban and rural	2004-2005	Survey with nested case-control study	Population	2696 (36%)	0.42	>4 years	Multiple: Physical impairment, sensory, mental impairment (mental illness/intellectual impairmetnt)	Bespoke tool (self-report)	Utilisation: hospitalisation; primary and secondary; Quality	Self-report	Utilisation rates (no use): health centre, hospital, private; traditional No difficulty (difficulty rates): health centre, hospital; private; traditional Medical expenses: none, 1-499 Afghanis; 500-1999 Afghanis; 2000-105000 Afghanis	82%; 80%; 45%; 76% 40%; 53%; 42%; 68% mild/moderate 75.58%, severe/very severe 75%; mild/moderate 14.61%, severe/very severe 14.59%; mild/moderate 6.92% severe/very severe 7.18%; mild/moderate 2.89%, severe/very severe 2.53%	84%; 90%; 58%; 90% 58%; 58%; 56%; 72% 75.95%; 15.34%; 6.95%; 7.76%	p<0.001 for hospital, private, traditional provider, NS for primary p<0.001 for private provider; p<0.01 for dfficulties faced in health centre; no evidence of difference for hospital or traditional provider p>0.05 expenditure
Trani et al. (2011)	Sierra Leone	Freetown; Koinadugu, Bombali; Bo; Kono	Urban and Peri-urban	2009	Cross sectional survey and nested case-control study	Population	424 (189; 45%)	0.57	>=18 years	Multiple: Physical impariment, sensory disabilities, mental impairment (learning and developmental, behavioural, mood and affect. and neurological disabilities)	Self-report functioning (bespoke)	Coverage; expenditure	Self-report	Level of immunisation Tested for HIV Can get medical care Antenatal visit Birth attended by professional Delivery in hospital Access to emergency care Access to maternal health care: no disability (ref); mild/moderatel severe Health expenditure: % total average yearly HH income spent on health	mild/moderate 12.9%; severe 25.37% mild/moderate 69.05%; severe 74.63% mild/moderate 92.86%; severe 83.58% mild/moderate 83.33%; severe 93.55% mild/moderate 92.59%; severe 93.55% mild/moderate 83.33%; severe 87.10% mild/moderate 77.78%; severe 80.0% - mild/moderate 2.7%; severe 4.2%	11.45% 19.95% 97.71% 83.94% 83.47% 76.03% 75.68% - 3.0%	p=0.003 p<0.001 p<0.001 p=0.348 p=0.072 p=0.181 p=0.818 aOR 0.51 (0.13, 1.87)p=NS; aOR=11.73 (0.09, 1574.93) p=NS Not measured
Trani et al. (2015)	India	New Delhi	Unclear	2011-2012	Case-control	Hospital (cases), population (controls)	1033 (537; 52%)	Not specified	Not specified	Mental impairment (Mental health)	Clinical diagnosis	Coverage	Self-report	Health access: Could you receive healthcare when sick?: Overall; male; female	4%; 3.2%; 5.5%	2.9%; 1.0%; 5.0%	p=0.281; p=0.802; p=1.0
Twomey et al. (2015)	China, Cuba, Dominican Republic, India, Mexico, Nigeria, Peru, Puerto Rico, Venezuela	Various districts	Urban and rural	2003-2005	Cross sectional survey	Population	4950 (4950; 100%)	0.72	>65 years	Multiple: Functional difficulties Mental health	Depression: EURO-D scale. Functioning: WHO DAS II Dementia: self-report	Utilisation: primary and secondary; hospitalisation	Self-report	Any community health service use in past 3 months; hospital admission (depression, functioning)	-	-	Association with depression symptom severity and functioning Any community health service Depression severity adjusted prevalence ratio=1.02 (1.01, 1.03) Functioning: aPR=1.01 (1.00, 1.03) Hospital admission Depression severity adjusted prevalence ratio=1.11 (0.95, 1.26) Functioning: aPR=1.14 (1.02, 1.26) Association of individual functioning difficulties (WHODAS II items) with any community heal…
Wanera et al. (2015)	Uganda	National	Urban and rural	2010	Cross sectional survey	Population	1478 (615; 42%)	0.57	>50 years	Functional difficulties	Washington Group Short Set (6 items)	Coverage	Self-report	Access to healthcare in the last 30 days when ill	overall: 69.6% communicating: some 70.1%; a lot/cannot 48.8% seeing: some 73.6%; a lot/cannot 66.95% hearing: some 72.2%; a lot/cannot 66.9% walking; some 70.2%; a lot/cannot 62.5% remember: some 72.2%; a lot/cannot 54.7% self-care: some 65.3%; a lot/cannot 55.0%	80% 76.3% 78.4% 76.8% 80.4% 77.4% 77.0%	p<0.001 p=0.013 p=0.025 p=0.135 p=0.000 p=0.000 p=0.001
Wongkongdech et al. (2014)	Thailand	Northeastern provinces	Urban and rural	Not presented	Cross sectional survey	Registry	462 (462; 100%)	0.45	All ages	Physical impairment (movement disorder)	Register	Quality	Self-report	Overall accessibility; adequacy of health personnel; reponse to needs; satisfaction; affordability for expense	66% accessibility at a medium level Adequacy of health personal: with regional hospital 9.71 (7.26); with general hospital 10.30 (8.24); diff 0.59 (-0.92, 2.11) Response to the needs: with regional hospital 9.51 (7.10); with general hospital 10.29 (8.31) diff 0.78 (-.73, 2.30) Satisfaction: with regional hospital 8.96 (6.23); with general hospital 9.51 (7.50); diff 0.55 (-.80, 1.91) Affordability…	-	-
World Report on Disability (2011)	Various (50 LMIC)	Nationally representative in countries studied	Urban and rural	2002-2004	Cross sectional survey	Population	unknown	unknown	>18 years	Functional difficulties	WHO DAS - mobility, self-care, pain, cognition, interpersonal relationships, vision, sleep and energy, affect	Utilisation, expenditure	Self-report	Sought inpatient care (past 5 years) Sought outpatient care (past 12 months) Needed, but did not get care Catastropic health expenditure	Sought inpatient care: M 22.7%; F 21.9%; 18-49 years: 23.2%; 50-59 years: 20.7%; 60+ years 20.6% Sought outpatient care: M 58.4%; F 59.3%; 18-49 years: 58.5%; 50-59 years: 67.4%; 60+years 56.7% Needed, but did not get care: M 6.6%; F 6.1%; 18-49 years: 6.2%; 50-59 years: 6.7%; 60+ 6.3% Catastrophic health expenditures: M 31.2%; F 32.6%; 18-49 years: 33.4%; 50-59 years: 32.6%; 60+ 29.5%	Sought inpatient care: M 13.7%; F 16.8%; 18-49 years: 13.5%; 50-59 years: 13.9%; 60+ years: 5.6% Sought outpatient care: M 49.3%; F 49.6%; 18-49 years: 48.8%; 50-59 years: 52.1%; 60+ years: 49.9% Needed, but did not get care: M 4.6%; F4.8%; 18-49 years: 4.3%; 50-59 years: 4.2%; 60+ years: 5.6% Catastrophic health expenditures: M 20.2%; F 20.0%; 18-49 years: 19.9%; 50-59 years: 18.2%; 60+ 21.2%	Sought inpatient care: M p<0.05; F p<0.05; 18-49 years: p<0.05 50-59 years: p<0.05; 60+ years: p>0.05 Sought outpatient care: M p<0.05; F p<0.05; 18-49 years: p<0.05; 50-59 years: p<0.05; 60+ years: p>0.05 Needed, but did not get care: M p<0.05; F p>0.05; 18-49 years: p<0.05; 50-59 years: p<0.05; 60+ years: p>0.05 Catastrophic health expenditure: p<0.05	Reasons for lack of care (amongst people with disabilities) Could not afford the visit M 58.8% F 61.3% No transport M 16.6% F 18.1% Could not afford transport M 30.6%; F 29.4% Health care provider's sskills inadequate M 14.6%; F 13.6% Health care provider's equipment inadequate M 18.7%; F 17.0% Previously treated badly M 17.6%; F 8.5% Could not take time off M 11.9%; F 8.3% Did not know where to …
