# Supplementary material for: A Systematic Review of Access to General Healthcare Services for People with Disabilities in Low and Middle Income Countries
Source: Int J Environ Res Public Health. 2018 Aug 30;15(9):1879. doi: 10.3390/ijerph15091879 (PMC6164773; doi:10.3390/ijerph15091879)
Supplement: Supplementary file 1 [file ijerph-15-01879-s001.zip › Suppl. File 3.xlsx]

## Sheet: Sheet1
Citation	Study design	Case control: comparable cases and controls?	Case control: clear case control definitions	Sample size calculation presented	Means of assessing disability: clearly defined and reliable	Measure of health access: clearly defined and reliable	Response rate reported and accepted (>70%)	Confidence intervals presented	Potential confounders taken into account	Overall rating				n	%
Abimanyi-Ochom et al. (2017)	Secondary analysis of data from cross sectional study	PWD less likely to be educated, less likely to be married, poorer, more likely to be rural dwelling	Yes	Calculation not presented; sample size >10000	Yes	Yes	0.95	Yes	Yes	++			++	27	54
Al Habashneh et al. (2011)	Case control study with children with downs syndrome and matched controls	Cases had lower monthly income, lower level of maternal education	Yes	Calculation not presented; sample size 206	Yes	Yes	0.69	No	No	-			-	6	12
Albanese et al. (2011)	Cross sectional	-	-	Calculation not presented; sample size >17000	Yes	Yes	80% in all centres, except China (74%), rural India (72%)	Yes	Yes	++			+	17	34
Alhajj et al. (2010)	Cross sectional study	-	-	Calculation not presented; sample size 2199	No - version of washington group but yes/no responses	Unclear	0.97	Yes	No	+
Andrade et al. (2002)	Cross sectional study	-	-	Yes	Yes	Yes	0.768	Yes	No	++
Badu et al. (2016)	Cross sectional	-	-	Yes	Unclear	Yes	Not presented	Yes	Unclear	-
Bernabe-Ortiz et al. (2016)	Population based survey; case control study	Yes. Age and gender matched	Yes. Case based on WG case definition, control age and sex matched.	Calculation not presented; sample size 322	Yes used washington group questions with clearly defined cut off	Yes questionnaire, self-report, pretested in study location	0.68	Yes	No	+
Bisol et al. (2008)	Cross sectional study	More females in hearing group than deaf group. Similar age.	Yes	Calculation not presented; sample size 92	Yes (recruitment from deaf schools)	Yes	Not presented	No	No	-
Blay et al. (2008)	Cross sectional	-	-	Calculation not presented; sample size 6961	No (measures health conditions rather than disability)	Yes	Yes (only 1% refused to participate). Data from 1 region were dropped fue to data entry probems, leaving a sample of 7040 of whom 79 declined (1%) yeilding an analysis sample of 6961 persons.	Yes	Unclear	+
Brinda et al. (2012)	Cross sectional	-	-	Calculation not presented; sample size 1000	Yes	Yes	0.97	Yes	Yes (age, gender, literacy)	++
Brinda et al. (2014)	Cross sectional	-	-	Calculation not presented; sample size >8000	Unclear (self-reported questionnaire, bespoke)	Yes	Not presented	Yes	Yes	++
Brinda et al. (2015)	Secondary analysis of data from cross sectional study	-	-	Not presented here, elsewhere (300,000 people, nationally representative)	Yes	Yes	Over 85% - provided elsewhere	Yes	Unclear for disability correlations	++
Castro et al. (2013)	Cross sectional	-	-	Yes	Yes	Yes	0.7	Yes	Yes	++
Danquah et al. (2015)	Population based survey with nested case control	Cases were significantly more likely to be illiterate, unemployed; matched by age, gender, and cluster	Yes	Yes	Yes	Yes	73% of households included in survey - remaining households were abandoned, or household members refused to participate	Yes	Yes (age, sex adjusted)	++
De Beaudrap et al. (2017)	Case control study	Education - higher in people without (result of disability); wealth lower (result of disability); lower social participation; and higher environmental barriers (all result of disability)	Yes	Yes	Yes	Yes	85% response ratefor phase 1 (173 could not be contacted or refused to participate)	Yes	Yes	++
Devendra et al. (2013)	Case control	Cases significantly younger than controls, similar propotion of males and females, children with HIV less likely to always attend school, and to be in correct standard for age -	Yes	Calculation not presented; sample size >500	Yes	Yes	Not presented	Yes	Yes - age, sex adjusted analysis	++
Eide et al. (2015)	Cross sectional study	-	-	Calculation not presented; sample size >9000	Yes	Yes	Not presented	Yes for probability, no for barriers	No	++
El Khatib et al, (2014)	Cross sectional	Yes; no stat signif difference in age, sex, sociodemographics	Yes	Yes	Yes	Yes	Not presented	No	No	+
Emerson et al, (2017)	Secondary analysis of data from cross sectional study	-	-	Within each included study, sample size calculations were conducted. For this study, analysis used sample weights to account for biases in sampling frames and recruitment, and variations in sample size	Yes	Yes	Reported elsewhere	Yes	Yes	++
Fialho et al. (2014)	Cross sectional	-	-	Yes	Yes	Yes	Not presented	Yes	Yes	+
Friere et al. (2009)	Cross sectional	-	-	Yes	Yes	Yes	Not presented	Yes	No	+
Fujii et al. (2012)	Cross sectional. Some concerns with selection bias	More female cases than controls	Yes	Calculation not presented; sample size >9000	Yes	Yes	Response rate 4.6% of 232063 invited to complete the survey online	No	No	-
Gottlieb et al, (2009)	Secondary analysis of data from cross sectional study	-	-	Yes	Yes	Yes	Not presented	Methods display how 95% CI were obtained, however CI not displayed for all results	No	++
Groce et al. (2006)	Cross sectional	Deaf group more likely to be employed, deaf respondent more likely to have running waterm deaf more likely to be urban and less likely to be rural residents	Yes for cases, however control group was randomly selected from market place - possible that they may have hearing impairment but not deaf?	Calculation not presented; sample size 191	Yes	Yes	Not presented	No	No	+
Hannass-Hancock et al. (2015)	Cross sectional study	-	-	Calculation not presented; sample size 1042	Yes	Yes	Yes	Yes for RR, and OR, but not for all analysis	Yes in RR (gender, age, months on ART)	++
Kuper et al. (2014)	Secondary data analysis from programmes	-	-	Calculation not presented; sample size 900000	No (single question inadequate)	Yes	Not applicable	Yes	Yes age and sex	+
Kuper et al. (2015)	Cross sectional	The cases and controls were relatively well matched with respect to age and sex.	Yes	Calculation not presented; sample size 807	Yes	Yes	Not presented	Yes	Yes	++
Kuper et al. (2016)	Case control study			Calculation not presented; sample size >700	Yes	Yes	Not presented	Yes	Yes	++
Liu et al. (2009)	Cross sectional	-	-	Yes	Yes	Yes	95.7%; 74.3%	Yes	Yes	++
Mactaggart et al. (2015)	Population based survey with nested case control	Cases more likely to be in the oldest age category (66+) in both India and Camerron. Well matched on gender. India - PWDs poorer, Camerron - no relationship	Yes	Calculation not presented; sample size 254	Yes	Yes	Not presented	Yes	Age and sex adjustments	++
Marella et al. (2014)	Population based survey with nested case control	Comparable in terms of age, gender, education, SES, occupation signif difference	Yes	Calculation not presented; sample size 195	Yes	Yes	Response rate 80%	No	Yes	++
Marella et al. (2016)	Population based survey with nested case control	People with disabilities were significantly less likely to have schooling compared to people without disability	Yes	Yes	Yes	Yes	Yes	Yes for measures of access, not for barriers	Yes, age and gender, education not adjusted for even though signif different between cases and controls	++
Mollaoglu et a. (2015)	Cross sectional clinic based	-	-	Calculation not presented; sample size 186	Yes	Yes	Not presented	Yes	Yes	+
Moodley et al. (2015)	Cross sectional, secondary data analysis	-	-	Presented elsewhere	Yes; but details not provided	Unclear	Not presented	No	No	-
Murthy et al. (2014)	Case control	Yes - women without disability more likely to be educated to gradutation or beyond	Yes	Calculation not presented; sample size >500	Yes	Yes	Not presented	No	For some outcomes (systemic problems)	+
Murthy et al. (2014)	case control	Yes in terms of age and gender	Yes for people with disabilities, less clear for controls	Calculation not presented; sample size >500	Yes	Yes	Not presented	Yes	Yes - age and gender	+
Oredugba et al. (2006)	Cross sectional	-	-	Not presented, sample size > 100	Yes	Yes	Unclear for people without disabilites (87% for CSN)	No	No	+
Palmer et al. (2011, 2012)	Secondary analysis of data from cross sectional study	People with disabilities more likely to be male, married, illiterate, less educated, not participating in production related activities, have lower average income, be poor and live in a rural area	-	Presented elsewhere	No - quite crude measure and unclear if a questionnaire was used to assess the different domains	Yes	0.98	In table 2, SE presented around % rather than CI	Yes	++
Palmer et al. (2014)	Secondary analysis of data from cross sectional study	-	-	Presented elsewhere	Yes	Yes	Not presented	Yes	Yes -Covariate matching	+
Rahim et al. (2014)	Case-control study	-	-	Yes	Yes	Yes	1	No	No	+
Rodrigues et al. (2009)	Cross sectional	-	-	Calculation not presented; sample size >2880	Yes	Yes	Not presented	Yes	Yes	+
Sato et al. (2015)	Cross sectional	-	-	Not presented here, but will probably be presented on website which was referred to	Unclear	Yes	Not presented	Yes	Yes in multivariate regression	+
Tavares et al. (2013)	Cross sectional study	-	-	Calculation not presented; sample size >1242	Yes	Yes	0.93	Yes	Yes	++
Trani et al. (2010) and Trani et al. (2012)	Cross sectional case/control study	More males than females without disability; people with disabilities older	Yes	Yes	Yes	Yes	0.97	No	No	++
Trani et al. (2011)	Cross sectional study	There is strong evidence (p < 0.0001) that a higher proportion of people with severe disabilities was below 30 years of age (49.25%,) and was single (46.27%,) compared to non-disabled people (respectively 36.06% and 23.42%). A higher proportion of severely disabled people than non-disabled people lived in urban areas (p < 0.001). A slightly higher proportion of non-disabled (45.64%) than disabled…	Yes	Yes	Yes	Yes	Rate of refusal low (0.2%)	Yes	Yes	++
Trani et al. (2015)	Matched case (hospital)–control (population) study.	Yes	Yes	Yes	Yes	No	17% cases, 23% controls excluded due to incomplete interview	No	No	+
Twomey et al. (2015)	Secondary analysis of data from cross sectional study	-	-	Presented elsewhere	Yes	Yes	Presented elsewhere, above 70%	Yes	Yes	++
Wanera et al. (2015)	Cross sectional	-	-	Review of previous wave (not applicable)	Yes	Yes	>70%	Yes for OR	Yes in multivariate regression	++
Wongkongdech et al. (2014)	Cross sectional - no control group	-	-	Yes	Unclear	Unclear	Not presented	Yes	Yes	-
World report on Disability (2011)	Cross sectional study	-	-	Not presented, but large sample size using World Health surveys	Yes	Yes	Not presented	No	No	++
